# Supplementary material for: Rheological and Self-Healing Behavior of Hydrogels Synthesized from l-Lysine-Functionalized Alginate Dialdehyde
Source: Polymers (Basel). 2023 Feb 17;15(4):1010. doi: 10.3390/polym15041010 (PMC9959054; doi:10.3390/polym15041010)
Supplement: Supplementary file 1 [file polymers-15-01010-s001.zip]

Archive with 1 entries (1 files):
- polymers-2138414-supplementary.pdf
